# Supplementary material for: Incidence, Healthcare Resource Use and Costs Associated With Incisional Hernia Repair
Source: J Abdom Wall Surg. 2024 Feb 28;3:12452. doi: 10.3389/jaws.2024.12452 (PMC10936754; doi:10.3389/jaws.2024.12452)
Supplement: Supplementary file 1 [file DataSheet1.xlsx]

## Sheet: Index Surgery OPCS-4 Codelist
Index Surgery Grouping	OPCS-4 code	Description
Colorectal surgery	H101	Sigmoid colectomy and end to end anastomosis of ileum to rectum
Colorectal surgery	H102	Sigmoid colectomy and anastomosis of colon to rectum
Colorectal surgery	H103	Sigmoid colectomy and anastomosis NEC
Colorectal surgery	H104	Sigmoid colectomy and ileostomy HFQ
Colorectal surgery	H105	Sigmoid colectomy and exteriorisation of bowel NEC
Colorectal surgery	H106	Sigmoid colectomy and end to side anastomosis
Colorectal surgery	H108	Other specified excision of sigmoid colon
Colorectal surgery	H109	Unspecified excision of sigmoid colon
Colorectal surgery	H111	Colectomy and end to end anastomosis of colon to colon NEC
Colorectal surgery	H112	Colectomy and side to side anastomosis of ileum to colon NEC
Colorectal surgery	H113	Colectomy and anastomosis NEC
Colorectal surgery	H114	Colectomy and ileostomy NEC
Colorectal surgery	H115	Colectomy and exteriorisation of bowel NEC
Colorectal surgery	H116	Colectomy and end to side anastomosis NEC
Colorectal surgery	H118	Other specified other excision of colon
Colorectal surgery	H119	Unspecified other excision of colon
Colorectal surgery	H121	Excision of diverticulum of colon
Colorectal surgery	H122	Excision of lesion of colon NEC
Colorectal surgery	H123	Destruction of lesion of colon NEC
Colorectal surgery	H128	Other specified extirpation of lesion of colon
Colorectal surgery	H129	Unspecified extirpation of lesion of colon
Colorectal surgery	H131	Bypass of colon by anastomosis of ileum to colon
Colorectal surgery	H132	Bypass of colon by anastomosis of caecum to sigmoid colon
Colorectal surgery	H133	Bypass of colon by anastomosis of transverse colon to sigmoid colon
Colorectal surgery	H135	Bypass of colon by anastomosis of colon to rectum NEC
Colorectal surgery	H138	Other specified bypass of colon
Colorectal surgery	H139	Unspecified bypass of colon
Colorectal surgery	H141	Tube caecostomy
Colorectal surgery	H142	Refashioning of caecostomy
Colorectal surgery	H143	Closure of caecostomy
Colorectal surgery	H144	Appendicocaecostomy
Colorectal surgery	H148	Other specified exteriorisation of caecum
Colorectal surgery	H149	Unspecified exteriorisation of caecum
Colorectal surgery	H151	Loop colostomy
Colorectal surgery	H152	End colostomy
Colorectal surgery	H153	Refashioning of colostomy
Colorectal surgery	H154	Closure of colostomy
Colorectal surgery	H155	Dilation of colostomy
Colorectal surgery	H156	Reduction of prolapse of colostomy
Colorectal surgery	H157	Percutaneous endoscopic sigmoid colostomy
Colorectal surgery	H158	Other specified other exteriorisation of colon
Colorectal surgery	H159	Unspecified other exteriorisation of colon
Colorectal surgery	H161	Drainage of colon
Colorectal surgery	H162	Caecotomy
Colorectal surgery	H163	Colotomy
Colorectal surgery	H168	Other specified incision of colon
Colorectal surgery	H169	Unspecified incision of colon
Colorectal surgery	H171	Open reduction of intussusception of colon
Colorectal surgery	H172	Open reduction of volvulus of caecum
Colorectal surgery	H173	Open reduction of volvulus of sigmoid colon
Colorectal surgery	H174	Open reduction of volvulus of colon NEC
Colorectal surgery	H175	Open relief of strangulation of colon
Colorectal surgery	H176	Open relief of obstruction of colon NEC
Colorectal surgery	H178	Other specified intra-abdominal manipulation of colon
Colorectal surgery	H179	Unspecified intra-abdominal manipulation of colon
Colorectal surgery	H181	Open colonoscopy
Colorectal surgery	H188	Other specified open endoscopic operations on colon
Colorectal surgery	H189	Unspecified open endoscopic operations on colon
Colorectal surgery	H191	Open biopsy of lesion of colon
Colorectal surgery	H192	Fixation of colon
Colorectal surgery	H193	Enterorrhaphy of colon
Colorectal surgery	H194	Open removal of foreign body from colon
Colorectal surgery	H198	Other specified other open operations on colon
Colorectal surgery	H199	Unspecified other open operations on colon
Colorectal surgery	H291	Subtotal excision of colon and rectum and creation of colonic pouch and anastomosis of colon to anus
Colorectal surgery	H292	Subtotal excision of colon and rectum and creation of colonic pouch NEC
Colorectal surgery	H293	Subtotal excision of colon and creation of colonic pouch and anastomosis of colon to rectum
Colorectal surgery	H294	Subtotal excision of colon and creation of colonic pouch NEC
Colorectal surgery	H298	Other specified subtotal excision of colon
Colorectal surgery	H299	Unspecified subtotal excision of colon
Colorectal surgery	H321	Resiting of colostomy
Colorectal surgery	H328	Other specified exteriorisation of colon
Colorectal surgery	H329	Unspecified exteriorisation of colon
Colorectal surgery	H331	Abdominoperineal excision of rectum and end colostomy
Colorectal surgery	H332	Proctectomy and anastomosis of colon to anus
Colorectal surgery	H333	Anterior resection of rectum and anastomosis of colon to rectum using staples
Colorectal surgery	H334	Anterior resection of rectum and anastomosis NEC
Colorectal surgery	H335	Rectosigmoidectomy and closure of rectal stump and exteriorisation of bowel
Colorectal surgery	H336	Anterior resection of rectum and exteriorisation of bowel
Colorectal surgery	H337	Perineal resection of rectum HFQ
Colorectal surgery	H338	Other specified excision of rectum
Colorectal surgery	H339	Unspecified excision of rectum
Colorectal surgery	H628	Other specified other operations on bowel
Colorectal surgery	H629	Unspecified other operations on bowel
Colorectal surgery	H661	Excision of ileoanal pouch
Colorectal surgery	H662	Revision of ileoanal pouch
Colorectal surgery	H668	Other specified therapeutic operations on ileoanal pouch
Colorectal surgery	H669	Unspecified therapeutic operations on ileoanal pouch
Bariatric and Gastrectomy	A272	Proximal gastric vagotomy
Bariatric and Gastrectomy	G301	Gastroplasty NEC
Bariatric and Gastrectomy	G302	Partitioning of stomach NEC
Bariatric and Gastrectomy	G303	Partitioning of stomach using band
Bariatric and Gastrectomy	G304	Partitioning of stomach using staples
Bariatric and Gastrectomy	G261	Allotransplantation of stomach
Bariatric and Gastrectomy	G269	Unspecified transplantation of stomach
Bariatric and Gastrectomy	G271	Total gastrectomy and excision of surrounding tissue
Bariatric and Gastrectomy	G272	Total gastrectomy and anastomosis of oesophagus to duodenum
Bariatric and Gastrectomy	G273	Total gastrectomy and interposition of jejunum
Bariatric and Gastrectomy	G274	Total gastrectomy and anastomosis of oesophagus to transposed jejunum
Bariatric and Gastrectomy	G275	Total gastrectomy and anastomosis of oesophagus to jejunum NEC
Bariatric and Gastrectomy	G278	Other specified total excision of stomach
Bariatric and Gastrectomy	G279	Unspecified total excision of stomach
Bariatric and Gastrectomy	G281	Partial gastrectomy and anastomosis of stomach to duodenum
Bariatric and Gastrectomy	G282	Partial gastrectomy and anastomosis of stomach to transposed jejunum
Bariatric and Gastrectomy	G283	Partial gastrectomy and anastomosis of stomach to jejunum NEC
Bariatric and Gastrectomy	G284	Sleeve gastrectomy and duodenal switch
Bariatric and Gastrectomy	G285	Sleeve gastrectomy NEC
Bariatric and Gastrectomy	G341	Creation of permanent gastrostomy
Bariatric and Gastrectomy	G342	Creation of temporary gastrostomy
Bariatric and Gastrectomy	G343	Reconstruction of gastrostomy
Hepatobiliary surgery	J021	Right hemihepatectomy NEC
Hepatobiliary surgery	J022	Left hemihepatectomy NEC
Hepatobiliary surgery	J023	Resection of segment of liver
Hepatobiliary surgery	J024	Wedge excision of liver
Hepatobiliary surgery	J025	Marsupialisation of lesion of liver
Hepatobiliary surgery	J026	Extended right hemihepatectomy
Hepatobiliary surgery	J027	Extended left hemihepatectomy
Hepatobiliary surgery	J028	Other specified partial excision of liver
Hepatobiliary surgery	J029	Unspecified partial excision of liver
Hepatobiliary surgery	J031	Excision of lesion of liver NEC
Hepatobiliary surgery	J032	Destruction of lesion of liver NEC
Hepatobiliary surgery	J033	Thermal ablation of single lesion of liver
Hepatobiliary surgery	J034	Thermal ablation of multiple lesions of liver
Hepatobiliary surgery	J035	Excision of multiple lesions of liver
Hepatobiliary surgery	J038	Other specified extirpation of lesion of liver
Hepatobiliary surgery	J039	Unspecified extirpation of lesion of liver
Hepatobiliary surgery	J041	Removal of lacerated fragment of liver
Hepatobiliary surgery	J042	Repair of laceration of liver
Hepatobiliary surgery	J691	Total excision of spleen and replantation of fragments of spleen
Hepatobiliary surgery	J692	Total splenectomy
Hepatobiliary surgery	J693	Excision of accessory spleen
Hepatobiliary surgery	J698	Other specified total excision of spleen
Hepatobiliary surgery	J699	Unspecified total excision of spleen
Hepatobiliary surgery	J701	Partial splenectomy
Hepatobiliary surgery	J702	Marsupialisation of lesion of spleen
Hepatobiliary surgery	J708	Other specified other excision of spleen
Hepatobiliary surgery	J709	Unspecified other excision of spleen
Hepatobiliary surgery	J724	Repair of spleen
Hepatobiliary surgery	J725	Banding of spleen
Transplant surgery	J011	Orthotopic transplantation of liver NEC
Transplant surgery	J012	Heterotopic transplantation of liver
Transplant surgery	J013	Replacement of previous liver transplant
Transplant surgery	J015	Orthotopic transplantation of whole liver
Transplant surgery	J018	Other specified transplantation of liver
Transplant surgery	J019	Unspecified transplantation of liver
Transplant surgery	J691	Total excision of spleen and replantation of fragments of spleen
Transplant surgery	J692	Total splenectomy
Transplant surgery	J693	Excision of accessory spleen
Transplant surgery	J698	Other specified total excision of spleen
Transplant surgery	J699	Unspecified total excision of spleen
Transplant surgery	J701	Partial splenectomy
Transplant surgery	J541	Transplantation of pancreas and duodenum
Transplant surgery	J542	Transplantation of whole pancreas
Transplant surgery	J543	Transplantation of tail of pancreas
Transplant surgery	J544	Transplantation of islet of langerhans
Transplant surgery	J549	Unspecified transplantation of pancreas
Transplant surgery	J551	Total pancreatectomy and excision of surrounding tissue
Transplant surgery	J552	Total pancreatectomy NEC
Transplant surgery	J553	Excision of transplanted pancreas
Transplant surgery	J558	Other specified total excision of pancreas
Transplant surgery	J559	Unspecified total excision of pancreas
Transplant surgery	J561	Pancreaticoduodenectomy and excision of surrounding tissue
Transplant surgery	J562	Pancreaticoduodenectomy and resection of antrum of stomach
Transplant surgery	J563	Pancreaticoduodenectomy NEC
Transplant surgery	M011	Autotransplantation of kidney
Transplant surgery	M012	Allotransplantation of kidney from live donor
Transplant surgery	M018	Other specified transplantation of kidney
Transplant surgery	M019	Unspecified transplantation of kidney
Gynaecologic surgery	Q071	Abdominal hysterocolpectomy and excision of periuterine tissue
Gynaecologic surgery	Q072	Abdominal hysterectomy and excision of periuterine tissue NEC
Gynaecologic surgery	Q073	Abdominal hysterocolpectomy NEC
Gynaecologic surgery	Q074	Total abdominal hysterectomy NEC
Gynaecologic surgery	Q075	Subtotal abdominal hysterectomy
Gynaecologic surgery	Q076	Excision of accessory uterus
Gynaecologic surgery	Q078	Other specified abdominal excision of uterus
Gynaecologic surgery	Q079	Unspecified abdominal excision of uterus
Vascular surgery	I713	Abdominal aortic aneurysm, ruptured
Vascular surgery	I714	Abdominal aortic aneurysm, without mention of rupture
Vascular surgery	I715	Thoracoabdominal aortic aneurysm, ruptured
Vascular surgery	I716	Thoracoabdominal aortic aneurysm, without mention of rupture
Vascular surgery	I718	Aortic aneurysm of unspecified site, ruptured
Vascular surgery	I719	Aortic aneurysm of unspecified site, without mention of rupture
Vascular surgery	I722	Aneurysm and dissection of renal artery
Vascular surgery	I723	Aneurysm and dissection of iliac artery
Urological Surgery	M01	Transplantation of kidney
Urological Surgery	M011	Autotransplantation of kidney
Urological Surgery	M012	Allotransplantation of kidney from live donor
Urological Surgery	M013	Allotransplantation of kidney from cadaver NEC
Urological Surgery	M014	Allotransplantation of kidney from cadaver heart beating
Urological Surgery	M015	Allotransplantation of kidney from cadaver heart non-beating
Urological Surgery	M018	Other specified transplantation of kidney
Urological Surgery	M019	Unspecified transplantation of kidney
Urological Surgery	M02	Total excision of kidney
Urological Surgery	M021	Nephrectomy and excision of perirenal tissue
Urological Surgery	M022	Nephroureterectomy NEC
Urological Surgery	M023	Bilateral nephrectomy
Urological Surgery	M024	Excision of half of horseshoe kidney
Urological Surgery	M025	Nephrectomy NEC
Urological Surgery	M026	Excision of rejected transplanted kidney
Urological Surgery	M027	Excision of transplanted kidney NEC
Urological Surgery	M028	Other specified total excision of kidney
Urological Surgery	M029	Unspecified total excision of kidney
Urological Surgery	M03	Partial excision of kidney
Urological Surgery	M031	Heminephrectomy of duplex kidney
Urological Surgery	M032	Division of isthmus of horseshoe kidney
Urological Surgery	M038	Other specified partial excision of kidney
Urological Surgery	M039	Unspecified partial excision of kidney
Urological Surgery	M04	Open extirpation of lesion of kidney
Urological Surgery	M041	Deroofing of cyst of kidney
Urological Surgery	M042	Open excision of lesion of kidney NEC
Urological Surgery	M043	Open destruction of lesion of kidney
Urological Surgery	M048	Other specified open extirpation of lesion of kidney
Urological Surgery	M049	Unspecified open extirpation of lesion of kidney
Urological Surgery	M05	Open repair of kidney
Urological Surgery	M051	Open pyeloplasty
Urological Surgery	M052	Open revision of pyeloplasty
Urological Surgery	M053	Nephropexy
Urological Surgery	M054	Plication of kidney
Urological Surgery	M055	Repair of laceration of kidney
Urological Surgery	M058	Other specified open repair of kidney
Urological Surgery	M059	Unspecified open repair of kidney
Urological Surgery	M06	Incision of kidney
Urological Surgery	M061	Open removal of calculus from kidney
Urological Surgery	M062	Drainage of kidney NEC
Urological Surgery	M063	Closure of nephrostomy
Urological Surgery	M064	Code retired - refer to introduction
Urological Surgery	M068	Other specified incision of kidney
Urological Surgery	M069	Unspecified incision of kidney
Urological Surgery	M08	Other open operations on kidney
Urological Surgery	M081	Open biopsy of lesion of kidney
Urological Surgery	M082	Open denervation of kidney
Urological Surgery	M083	Exploration of kidney
Urological Surgery	M084	Exploration of transplanted kidney
Urological Surgery	M088	Other specified other open operations on kidney
Urological Surgery	M089	Unspecified other open operations on kidney
Urological Surgery	M18	Excision of ureter
Urological Surgery	M181	Total ureterectomy
Urological Surgery	M182	Excision of segment of ureter
Urological Surgery	M183	Secondary ureterectomy
Urological Surgery	M184	Excision of duplex ureter
Urological Surgery	M188	Other specified excision of ureter
Urological Surgery	M189	Unspecified excision of ureter
Urological Surgery	M19	Urinary diversion
Urological Surgery	M191	Construction of ileal conduit
Urological Surgery	M192	Creation of urinary diversion to intestine NEC
Urological Surgery	M193	Revision of urinary diversion
Urological Surgery	M194	Cutaneous ureterostomy NEC
Urological Surgery	M195	Revision of ureterostomy stoma
Urological Surgery	M196	Percutaneous tunnelled kidney to bladder bypass using prosthesis
Urological Surgery	M198	Other specified urinary diversion
Urological Surgery	M199	Unspecified urinary diversion
Urological Surgery	M20	Replantation of ureter
Urological Surgery	M201	Bilateral replantation of ureter
Urological Surgery	M202	Unilateral replantation of ureter
Urological Surgery	M203	Replantation of ureter after urinary diversion
Urological Surgery	M208	Other specified replantation of ureter
Urological Surgery	M209	Unspecified replantation of ureter
Urological Surgery	M21	Other connection of ureter
Urological Surgery	M211	Direct anastomosis of ureter to bladder
Urological Surgery	M212	Anastomosis of ureter to bladder using flap of bladder
Urological Surgery	M213	Ileal replacement of ureter
Urological Surgery	M214	Colonic replacement of ureter
Urological Surgery	M215	Revision of anastomosis of ureter NEC
Urological Surgery	M216	Ureteroureterostomy
Urological Surgery	M218	Other specified other connection of ureter
Urological Surgery	M219	Unspecified other connection of ureter
Urological Surgery	M22	Repair of ureter
Urological Surgery	M221	Suture of ureter
Urological Surgery	M222	Removal of ligature from ureter
Urological Surgery	M223	Closure of ureteric fistula
Urological Surgery	M228	Other specified repair of ureter
Urological Surgery	M229	Unspecified repair of ureter
Urological Surgery	M23	Incision of ureter
Urological Surgery	M231	Open ureterolithotomy
Urological Surgery	M238	Other specified incision of ureter
Urological Surgery	M239	Unspecified incision of ureter
Urological Surgery	M25	Other open operations on ureter
Urological Surgery	M251	Excision of ureterocele
Urological Surgery	M252	Open excision of lesion of ureter NEC
Urological Surgery	M253	Ureterolysis
Urological Surgery	M254	Open biopsy of lesion of ureter
Urological Surgery	M255	Open exploration of ureter
Urological Surgery	M258	Other specified other open operations on ureter
Urological Surgery	M259	Unspecified other open operations on ureter
Urological Surgery	M34	Total excision of bladder
Urological Surgery	M341	Cystoprostatectomy
Urological Surgery	M342	Cystourethrectomy
Urological Surgery	M343	Cystectomy NEC
Urological Surgery	M344	Simple cystectomy
Urological Surgery	M348	Other specified total excision of bladder
Urological Surgery	M349	Unspecified total excision of bladder
Urological Surgery	M35	Partial excision of bladder
Urological Surgery	M351	Diverticulectomy of bladder
Urological Surgery	M358	Other specified partial excision of bladder
Urological Surgery	M359	Unspecified partial excision of bladder
Urological Surgery	M36	Enlargement of bladder
Urological Surgery	M361	Caecocystoplasty
Urological Surgery	M362	Ileocystoplasty
Urological Surgery	M363	Colocystoplasty
Urological Surgery	M368	Other specified enlargement of bladder
Urological Surgery	M369	Unspecified enlargement of bladder
Urological Surgery	M37	Other repair of bladder
Urological Surgery	M371	Cystourethroplasty
Urological Surgery	M372	Repair of vesicocolic fistula
Urological Surgery	M373	Repair of rupture of bladder
Urological Surgery	M61	Open excision of prostate
Urological Surgery	M611	Total excision of prostate and capsule of prostate
Urological Surgery	M612	Retropubic prostatectomy
Urological Surgery	M618	Other specified open excision of prostate
Urological Surgery	M619	Unspecified open excision of prostate
Urological Surgery	M62	Other open operations on prostate
Urological Surgery	M831	Drainage of paravesical abscess
Urological Surgery	M832	Exploration of retropubic space
Urological Surgery	M24	Other urinary diversion
Urological Surgery	M241	Construction of continent catheterisable intestinal pouch NEC
Urological Surgery	M242	Construction of continent catheterisable intestinal pouch with continent cystostomy NEC
Urological Surgery	M243	Construction of continent catheterisable intestinal pouch with continent cystostomy using appendix
Urological Surgery	M244	Construction of continent catheterisable intestinal pouch with continent cystostomy using ileum
Urological Surgery	M245	Creation of continent cystostomy NEC
Urological Surgery	M246	Creation of continent cystostomy using appendix
Urological Surgery	M247	Creation of continent cystostomy using ileum
Urological Surgery	M248	Other specified other urinary diversion

## Sheet: IH repair code list
OPCS-4 or ICD-10 code	Code	Description
K43	ICD-10	Ventral hernia
T25	OPCS-4	Repair Hernia Incisional NEC
T26	OPCS-4	Repair Hernia Incisional Recurrent
